# Supplementary material for: Feasibility of Valorization of Post-Consumer Recycled Flexible Polypropylene by Adding Fumed Nanosilica for Its Potential Use in Food Packaging toward Sustainability
Source: Polymers (Basel). 2023 Feb 21;15(5):1081. doi: 10.3390/polym15051081 (PMC10005770; doi:10.3390/polym15051081)
Supplement: Supplementary file 1 [file polymers-15-01081-s001.zip]

Archive with 1 entries (1 files):
- polymers-2217157-supplementary.pdf
